# Supplementary material for: Glucocorticoid receptor-dependent therapeutic efficacy of tauroursodeoxycholic acid in preclinical models of spinocerebellar ataxia type 3
Source: J Clin Invest. 2024 Mar 1;134(5):e162246. doi: 10.1172/JCI162246 (PMC10904051; doi:10.1172/JCI162246)
Supplement: Supplemental table 5 [file jci-134-162246-s143.xlsx]

## Sheet: Folha1
	Table S5. List of ChEMBL approved GR-binding molecules
	Parent Molecule ChEMBL ID	Parent Molecule Name	Parent Molecule Type	Max Phase	First Approval	USAN Stem
	CHEMBL1504	TRIAMCINOLONE ACETONIDE	Small molecule	4	1960	-olone; -onide
	CHEMBL1091	HYDROCORTISONE ACETATE	Small molecule	4	1951	-cort-
	CHEMBL1201173	MEDRYSONE	Small molecule	4	1969	No Data
	CHEMBL1200600	FLUOROMETHOLONE	Small molecule	4	1972	-olone
	CHEMBL1451	TRIAMCINOLONE	Small molecule	4	1957	-olone
	CHEMBL1370	BUDESONIDE	Small molecule	4	1994	-onide
	CHEMBL1159650	CLOBETASOL PROPIONATE	Small molecule	4	1985	No Data
	CHEMBL1201265	METHYLPREDNISOLONE HEMISUCCINATE	Small molecule	4	1959	-pred-
	CHEMBL1201148	MEPREDNISONE	Small molecule	4	1982	-pred-
	CHEMBL1641	HYDROCORTISONE PHOSPHORIC ACID	Small molecule	4	1960	-cort-
	CHEMBL1152	PREDNISOLONE ACETATE	Small molecule	4	1955	pred-
	CHEMBL989	FLUOCINOLONE ACETONIDE	Small molecule	4	1963	-olone; -onide
	CHEMBL1200545	DIFLORASONE DIACETATE	Small molecule	4	1977	No Data
	CHEMBL131	PREDNISOLONE	Small molecule	4	1955	pred-
	CHEMBL1200953	HYDROCORTISONE PROBUTATE	Small molecule	4	1997	-cort-
	CHEMBL1200909	PREDNISOLONE TEBUTATE	Small molecule	4	1956	pred-
	CHEMBL4068611	RELACORILANT	Small molecule	3	No Data	-corilant
	CHEMBL4072756	AZD-5423	Small molecule	2	No Data	No Data
	CHEMBL1200538	BETAMETHASONE ACETATE	Small molecule	4	1965	No Data
	CHEMBL389621	HYDROCORTISONE	Small molecule	4	1952	-cort-
	CHEMBL1501	FLUOCINONIDE	Small molecule	4	1971	-onide
	CHEMBL384467	DEXAMETHASONE	Small molecule	4	1958	No Data
	CHEMBL1650	CORTISONE ACETATE	Small molecule	4	1950	No Data
	CHEMBL632	BETAMETHASONE	Small molecule	4	1961	No Data
	CHEMBL1201891	DEFLAZACORT	Small molecule	4	2017	No Data
	CHEMBL1766	DESOXIMETASONE	Small molecule	4	1977	No Data
	CHEMBL1276308	MIFEPRISTONE	Small molecule	4	2000	-pristone
	CHEMBL1473	FLUTICASONE PROPIONATE	Small molecule	4	1990	No Data
	CHEMBL1161	MOMETASONE FUROATE	Small molecule	4	1987	No Data
	CHEMBL2040682	CICLESONIDE	Small molecule	4	2006	-onide
	CHEMBL1200449	TRIAMCINOLONE DIACETATE	Small molecule	4	1959	-olone
	CHEMBL1201207	BETAMETHASONE PHOSPHORIC ACID	Small molecule	4	1965	No Data
	CHEMBL3545391	ORG-34517	Small molecule	2	No Data	No Data
	CHEMBL1200384	BETAMETHASONE DIPROPIONATE	Small molecule	4	1975	No Data
	CHEMBL1200908	HALOBETASOL PROPIONATE	Small molecule	4	1990	No Data
	CHEMBL1201064	FLUOROMETHOLONE ACETATE	Small molecule	4	1986	-olone
	CHEMBL1200865	LOTEPREDNOL ETABONATE	Small molecule	4	1998	-pred-
	CHEMBL1364144	METHYLPREDNISOLONE ACETATE	Small molecule	4	1959	-pred-
	CHEMBL1200376	BETAMETHASONE BENZOATE	Small molecule	4	1982	No Data
	CHEMBL3137316	FOSDAGROCORAT	Small molecule	2	No Data	-corat; fos-
	CHEMBL1200617	RIMEXOLONE	Small molecule	4	1994	-olone
	CHEMBL1200975	CLOCORTOLONE PIVALATE	Small molecule	4	1977	-cort-; -olone
	CHEMBL1200774	FLUPREDNISOLONE	Small molecule	4	1982	-pred-
	CHEMBL1201749	DIFLUPREDNATE	Small molecule	4	2008	-pred-
	CHEMBL1201263	HYDROCORTAMATE	Small molecule	4	1956	-cort-
	CHEMBL1200342	PARAMETHASONE ACETATE	Small molecule	4	1982	No Data
	CHEMBL1200562	HYDROCORTISONE VALERATE	Small molecule	4	1978	-cort-
	CHEMBL1200386	PREDNICARBATE	Small molecule	4	1991	pred-
	CHEMBL139835	CYPROTERONE ACETATE	Small molecule	4	No Data	-terone
	CHEMBL1201109	DESONIDE	Small molecule	4	1972	-onide
	CHEMBL1200845	HALCINONIDE	Small molecule	4	1974	-onide
	CHEMBL2105842	CORTIVAZOL	Small molecule	4	No Data	No Data
	CHEMBL1683	HYDROCORTISONE BUTYRATE	Small molecule	4	1982	-cort-
	CHEMBL1549	HYDROCORTISONE CYPIONATE	Small molecule	4	1955	-cort-
	CHEMBL1201012	FLURANDRENOLIDE	Small molecule	4	1965	-andr-
	CHEMBL1530428	DEXAMETHASONE ACETATE	Small molecule	4	1973	No Data
	CHEMBL977	HYDROCORTISONE HEMISUCCINATE	Small molecule	4	1955	-cort-
	CHEMBL1200878	TRIAMCINOLONE HEXACETONIDE	Small molecule	4	1969	-olone; -onide
	CHEMBL271220	CORT 108297	Small molecule	1	No Data	No Data
	CHEMBL1201231	PREDNISOLONE PHOSPHORIC ACID	Small molecule	4	1973	pred-
	CHEMBL650	METHYLPREDNISOLONE	Small molecule	4	1957	-pred-
	CHEMBL2103876	MAPRACORAT	Small molecule	3	No Data	-corat
	CHEMBL635	PREDNISONE	Small molecule	4	1955	pred-
	CHEMBL1512	FLUNISOLIDE	Small molecule	4	1981	No Data
	CHEMBL1676	FLUTICASONE FUROATE	Small molecule	4	2007	No Data
	CHEMBL1200877	FLUMETHASONE PIVALATE	Small molecule	4	1982	No Data
	CHEMBL1200989	ALCLOMETASONE DIPROPIONATE	Small molecule	4	1982	No Data
	CHEMBL3137304	DAGROCORAT	Small molecule	2	No Data	-corat
	CHEMBL1200500	BECLOMETHASONE DIPROPIONATE	Small molecule	4	1976	No Data
	CHEMBL1497	BETAMETHASONE VALERATE	Small molecule	4	1967	No Data
	CHEMBL1201302	DEXAMETHASONE PHOSPHORIC ACID	Small molecule	4	1959	No Data
	CHEMBL1200732	AMCINONIDE	Small molecule	4	1979	-onide
