# Supplementary material for: Glucocorticoid receptor-dependent therapeutic efficacy of tauroursodeoxycholic acid in preclinical models of spinocerebellar ataxia type 3
Source: J Clin Invest. 2024 Mar 1;134(5):e162246. doi: 10.1172/JCI162246 (PMC10904051; doi:10.1172/JCI162246)
Supplement: Supplemental table 6 [file jci-134-162246-s144.xlsx]

## Sheet: Folha1
	BBID	Group	Onset (y)	Death (y)	Post-mortem interval (h)	Sex	CAG Lenght 1	CAG Lenght 2	Pathological Remarkabilities (Pons)	Pathological Remarkabilities (Cerebellar Cortex)
	14	Control	N/A	65	24	Male	28	30	None	None
	24	Control	N/A	65	26	Male	15	31	NA	None
	1073	Control	N/A	47	23	Male	21	22	None	None
	1432	Control	N/A	83	21	Female	15	15	Scattered septic emboli.	Scattered septic emboli
	1532	Control	N/A	43	9	Male	27	29	None	None
	1035	SCA3	37	59	4	Female	74	23	Moderate neuron loss and gliosis. Rare ubiquitin-positive neuronal intranuclear inclusions.	Moderate neuron loss and gliosis in the dentate nucleus.
	1547	SCA3	45	84	20	Female	72	23	NA	Moderate gliosis (overall), moderate loss of neurons in the dentate nucleus, scattered macrophages in the white matter
	1602	SCA3	Unknown	48	22	Female	75	25	Moderate gliosis and abundant microglia. Rare ubiquitin-positive neuronal intranuclear inclusions.	Moderate gliosis, multifocal Purkinje neuron loss and rare ubiquitin-positive neuronal intranuclear inclusions
	1832	SCA3	Unknown	49	48	Male	80	15	Moderate gliosis. Occasional ubiquitin-positive neuronal intranuclear inclusions.	NA
