# Supplementary material for: Glucocorticoid receptor-dependent therapeutic efficacy of tauroursodeoxycholic acid in preclinical models of spinocerebellar ataxia type 3
Source: J Clin Invest. 2024 Mar 1;134(5):e162246. doi: 10.1172/JCI162246 (PMC10904051; doi:10.1172/JCI162246)
Supplement: Supplemental table 7 [file jci-134-162246-s145.xlsx]

## Sheet: Mouse oligonucletide sequence
	Gene	Forward primer 5’-3’	Reverse primer 5’-3’
	B2m	CCTTCAGCAAGGACTGGTCT	TCTCGATCCCAGTAGACGGT
	Tnf-α	GCCACCACGCTCTTCTGTCT	TGAGGGTCTGGGCCATAGAAC
	Il-1β	ACCTTCCAGGATGAGGACATGA	AACGTCACACACCAGCAGGTTA
	Il-10	AGGACTTTAAGGGTTACTTGGGTT	GCTCCACTGCCTTGCTCTTATT
	iNOS	CTCGGAGGTTCACCTCACTGT	GCTGGAAGCCACTGACACTT
	Ccl2	AGCTGTAGTTTTTGTCACCAAGC	GTGCTGAAGACCTTAGGGCA
	Cd86	CAGCAGGGACTTGAACAACC	CTCCACGGAAACAGCATCTGA
	NFκB	ACACGAGGCTACAACTCTGC	GGTACCCCCAGAGACCTCAT
	Tgfβ	CACCGGAGAGCCCTGGATA	TGTACAGCTGCCGCACACA
	Arg1	GTGTACATTGGCTTGCGAGA	GGTCTCTTCCATCACCTTGC
	Il-4	ATGGAGCTGCAGAGACTCTT	AAAGCATGGTGGCTCAGTAC
	Cd68	GCACAGCCAGCCCTACGA	GAGCTGGTGTGAACTGTGACATTT
	Cx3cr1	CGTGAGACTGGGTGAGTGAC	AAGGAGGTGGACATGGTGAG
	Il-6	ACACATGTTCTCTGG GAAATCGT	AAGTGCATCATCGTTGTTCATACA
	Prdx2	ATCCCTCTGCTTGCTGATGT	TTGACTGTGATCTGGCGAAG
	MhcII	GAGCATCCCAGCCTGAAGA	CGATGCCGCTCAACATCTT
	Cxcl10	GGATCCCTCTCGCAAGGA	ATCGTGGCAATGATCTCAACA
	Cxcl12	AAACCAGTCAGCCTGAGCTACC	GGCTCTGGCGATGTGGC
	Cxcl14	GGCCCAAGATCCGCTACA	TGGGTACTTTGGCTTCATTTCC
	Cxcl17	TGGGCCTGATCCTTGTTGCGC	GCACCGTTTTTTGTCCATTCTTCAG
	Mac2	TATCCTGCTGCTGGCCCTTATG	GTTTGCGTTGGGTTTCACTG
	Gfap	AAACCGCATCACCATTCCTG	TCTGGTGAGCCTGTATTGGG
	Iba1	GAAGCGAATGCTGGAGAAAC	CTCATACATCAGAATCATTCTC
	Clpp	CATCTGCACGTGGTGTGTTG	TTGCTGACTCGATCACCTGT
	Cox6a1	GGTTCAGCTCGGATGTGGAAG	CTGTGGTCCCTTTGTTGCCT
	Csrp2	CGGTCAGACCTCGTTAGCTC	GCAAACCATGCACAGGAAGC
	Cyp27a1	GACCTCCAGGTGCTGAACAAG	ACCTGGTCCCCTGATTCACT
	Efemp1	CCTCGCCAGTTCAGACCTAC	CATCGGTGCATTGCGTGTAT
	Gabrb1	ATTCGGGAATTACTGCCCAGC	TGGGTTCATTGGAGCTGTGTG
	Gadd45b	CTCCTGGTCACGAACTGTCAT	TCACGGGTAGGGTAGCCTTT
	Gpd1	AAATACCTGCCAGGGCACAA	GTCCTTGCAGCCGATGGT
	Hes5	GAGAAAAACCGACTGCGGAAG	AGGAGTAGCCCTCGCTGTAG
	Hmgcs2	TACTGGGATGGTCGCTATGC	ACGCGTTCTCCATGTGAGTT
	Idh2	ACAACACCGACGAGTCCATTT	AGCCTCAGCCTCAATTGTCT
	Lgals1	CTTCAATCATGGCCTGTGGTC	CACAATGGTGTTGGCGTCTC
	Pdk4	GCCACTGTCGTCTTGGGAAA	AACCAGCCAAAGGGGCATTC
	Pfdn2	GTGTCGGCGGAACAGGTAA	CTTGCGGGTCTCATCCACTT
	Plekhb1	TAAAGAGACCGGGGAGCCAA	TAAAGAGACCGGGGAGCCAA
	Ptgds	GCTCCTTCTGCCCAGTTTTCC	GTCTCACACTGGTTTTTCCTGAG
	Ptprd	GAAGACTCCTCTGTTCCCGA	TCCAGAGTCCAAGCCTTCATC
	Sgk1	CGAAGCACCCTTACCTACTCC	GCCTAGCCAGAAGAACCTTTCC
	Stx8	GCTACGAGCAGGAAGTGTCC	TCCAGTTGTGTTATCTGGCGT
	Cox6b1	GTTGGCAGAACTACCTGGACTT	GACTTGTACACACGCCGGTA
	Mat2b	CTGGAGAATAATTTAGGGGCTGC	GCCAATGGTCCATGTTTGCT
	Slc6a4	AAAACGTCTGGCAAGGTGGT	ACACCCCTGTCTCCAAGAGT
	Lc3	TTCTTCCTCCTGGTGAATGG	GTGGGTGCCTACGTTCTCAT
	Becn1	CTTACCACAGCCCAGGCGAAA	GCCAGAGCATGGAGCAGCAA
	Caspase 3	TTGCCAGAAGATACCGGTGGAG	TCCAGGAATAGTAACCAGGTGCTG
	uXbp1	CAGCACTCAGACTATGTGCA	GTCCATGGGAAGATGTTCTGG
	sXbp1	CTGAGTCCGCAGCAGGTGCAG	GTCCATGGGAAGATGTTCTGG
	Nrf2	GCTGCTCGGACTAGCCATTG	TCAAATCCATGTCCTGCTGGG
	Nqo1	ACGGTCCTTTCCAGAATAAGAAGA	ACCTGGAAGCCACAGAAACG
	Hmox1	CAGAAGAGGCTAAGACCGCC	GCAGTATCTTGCACCAGGCTA
	Hif1a	TAGGATGAGTTCTGAACGTCGAAA	ACTGTCTAGACCACCGGCAT
	Arnt	AGGCTACAGCCAAGACTCGT	TCTCAGGAGGAAAGTTGGAGC
	Hsp27	GCTTTACTGGCCTCCACTCT	GCCCAGTTACCCAAAACCCT
	Hsp40	CGCCGGACGGGTATATAGAG	GGCCCAGCGTCTGATAGTAG
	Hsp60	CTCGGGCCTATGCCAAAGAT	TTCTTCCCTTTGGCCCCATT
	Hsp70	CCAACGCTGTCACTCAAACC	GCCCTTGTCCAGAACTCTCC
	Hsp105	TCTATTCTGACCCTCAAGGAGTTCC	TGTTCCAGCTTCACTGTTGTCTTGC
	Nr3c1	ATGGCGTGAGTACCTCTGGA	AATTGTGCTGTCCTTCCACTG
	Fkbp5	GGCCAAGGCCAGGTTATCAA	TTCCCCAACAACGAACACCA
	Hsp90	CACCCTGCTCTGTACTACTACTCGG	GCCAATGCCTGTGTCCACCAAAGTC

## Sheet: Human oligonucletide sequence
	Gene	Forward primer 5’-3’	Reverse primer 5’-3’
	B2M	AGCAGCATCATGGAGGTTTGA	TCAAACATGGAGACAGCACTCA
	FKBP5	CGGCGACAGGTTCTCTACTT	CATGGTAGCCACCCCAATGT
	NR3C1	GGCTATTCAAGCCCCAGCAT	GCTGTCCTTCCACTGCTCTT
