# Supplementary material for: Glucocorticoid receptor-dependent therapeutic efficacy of tauroursodeoxycholic acid in preclinical models of spinocerebellar ataxia type 3
Source: J Clin Invest. 2024 Mar 1;134(5):e162246. doi: 10.1172/JCI162246 (PMC10904051; doi:10.1172/JCI162246)
Supplement: Supporting data values [file jci-134-162246-s148.xlsx]

## Sheet: Fig.1A
		Bile acid screening
		N2	TUDCA	GDCA	DCA	CA	UDCA	CDCA	TDCA	GCA	TCA
	Efficiency in motor impairment (%)	100	101.4	70.4	44.9	54.1	29	62.5	45.8	34.9	46.5
		100	53.8	54.4	38.9	12.4	43	49.7	49.3	41.3	43
		100	61.1	37.3	69.7	81.2	60	37.3	46.1	37.9	20.8
		100					47	27.3	25.1

## Sheet: Fig.1B
		TUDCA dose response
		N2	AT3Q75	DMSO	100 μM	10 μM	1 μM	0.1 μM	0.01 μM
	Locomotion defective (%)	18		50	44	21.6	17.5
		22	18	48	68.3		34	26.9	28.6
		11.3	24	49	44	32		54.9	34
		12	20	48	37.8	37.5	26	38.8	37.3

## Sheet: Fig.1C
	Lifespan
	CONDITION	TIME	STATUS
	N2 + DMSO	4	Censored
	N2 + DMSO	5	Censored
	N2 + DMSO	5	Censored
	N2 + DMSO	5	Censored
	N2 + DMSO	5	Censored
	N2 + DMSO	5	Censored
	N2 + DMSO	5	Censored
	N2 + DMSO	6	Censored
	N2 + DMSO	6	Censored
	N2 + DMSO	6	Censored
	N2 + DMSO	6	Censored
	N2 + DMSO	7	Censored
	N2 + DMSO	7	Censored
	N2 + DMSO	7	Censored
	N2 + DMSO	7	Censored
	N2 + DMSO	10	Dead
	N2 + DMSO	10	Dead
	N2 + DMSO	10	Censored
	N2 + DMSO	10	Censored
	N2 + DMSO	10	Censored
	N2 + DMSO	11	Dead
	N2 + DMSO	11	Dead
	N2 + DMSO	11	Dead
	N2 + DMSO	11	Dead
	N2 + DMSO	11	Dead
	N2 + DMSO	11	Dead
	N2 + DMSO	11	Dead
	N2 + DMSO	11	Dead
	N2 + DMSO	11	Dead
	N2 + DMSO	11	Dead
	N2 + DMSO	12	Censored
	N2 + DMSO	12	Dead
	N2 + DMSO	12	Dead
	N2 + DMSO	12	Dead
	N2 + DMSO	12	Dead
	N2 + DMSO	12	Dead
	N2 + DMSO	12	Dead
	N2 + DMSO	12	Dead
	N2 + DMSO	12	Dead
	N2 + DMSO	12	Dead
	N2 + DMSO	12	Dead
	N2 + DMSO	13	Dead
	N2 + DMSO	13	Dead
	N2 + DMSO	13	Dead
	N2 + DMSO	13	Dead
	N2 + DMSO	13	Dead
	N2 + DMSO	13	Dead
	N2 + DMSO	13	Dead
	N2 + DMSO	13	Dead
	N2 + DMSO	13	Dead
	N2 + DMSO	13	Dead
	N2 + DMSO	13	Dead
	N2 + DMSO	13	Dead
	N2 + DMSO	14	Dead
	N2 + DMSO	14	Dead
	N2 + DMSO	14	Dead
	N2 + DMSO	14	Dead
	N2 + DMSO	14	Dead
	N2 + DMSO	14	Dead
	N2 + DMSO	14	Dead
	N2 + DMSO	14	Dead
	N2 + DMSO	14	Dead
	N2 + DMSO	14	Dead
	N2 + DMSO	15	Dead
	N2 + DMSO	15	Dead
	N2 + DMSO	15	Dead
	N2 + DMSO	15	Dead
	N2 + DMSO	15	Dead
	N2 + DMSO	17	Dead
	N2 + DMSO	17	Dead
	N2 + DMSO	17	Dead
	N2 + DMSO	17	Dead
	N2 + DMSO	17	Dead
	N2 + DMSO	17	Dead
	N2 + DMSO	17	Dead
	N2 + DMSO	17	Dead
	N2 + DMSO	17	Dead
	N2 + DMSO	17	Dead
	N2 + DMSO	17	Dead
	N2 + DMSO	17	Dead
	N2 + DMSO	17	Dead
	N2 + DMSO	17	Dead
	N2 + DMSO	17	Dead
	N2 + DMSO	17	Dead
	N2 + DMSO	17	Dead
	N2 + DMSO	17	Dead
	N2 + DMSO	17	Dead
	N2 + DMSO	18	Dead
	N2 + DMSO	18	Dead
	N2 + DMSO	19	Dead
	N2 + DMSO	19	Dead
	N2 + DMSO	19	Dead
	N2 + DMSO	19	Dead
	N2 + DMSO	20	Dead
	N2 + DMSO	20	Dead
	N2 + DMSO	20	Dead
	N2 + DMSO	20	Dead
	N2 + DMSO	21	Dead
	N2 + DMSO	21	Dead
	N2 + DMSO	23	Dead
	N2 + DMSO	5	Censored
	N2 + DMSO	5	Censored
	N2 + DMSO	6	Dead
	N2 + DMSO	6	Censored
	N2 + DMSO	6	Censored
	N2 + DMSO	6	Censored
	N2 + DMSO	6	Censored
	N2 + DMSO	7	Censored
	N2 + DMSO	7	Censored
	N2 + DMSO	7	Censored
	N2 + DMSO	7	Censored
	N2 + DMSO	8	Dead
	N2 + DMSO	8	Censored
	N2 + DMSO	8	Censored
	N2 + DMSO	8	Censored
	N2 + DMSO	8	Censored
	N2 + DMSO	10	Dead
	N2 + DMSO	10	Dead
	N2 + DMSO	10	Dead
	N2 + DMSO	10	Dead
	N2 + DMSO	10	Censored
	N2 + DMSO	10	Censored
	N2 + DMSO	10	Censored
	N2 + DMSO	10	Censored
	N2 + DMSO	10	Censored
	N2 + DMSO	10	Censored
	N2 + DMSO	10	Censored
	N2 + DMSO	10	Censored
	N2 + DMSO	10	Censored
	N2 + DMSO	10	Censored
	N2 + DMSO	10	Censored
	N2 + DMSO	11	Dead
	N2 + DMSO	11	Dead
	N2 + DMSO	11	Dead
	N2 + DMSO	11	Dead
	N2 + DMSO	11	Dead
	N2 + DMSO	12	Dead
	N2 + DMSO	12	Dead
	N2 + DMSO	12	Dead
	N2 + DMSO	12	Dead
	N2 + DMSO	12	Dead
	N2 + DMSO	12	Dead
	N2 + DMSO	12	Dead
	N2 + DMSO	13	Dead
	N2 + DMSO	13	Dead
	N2 + DMSO	13	Dead
	N2 + DMSO	13	Dead
	N2 + DMSO	13	Dead
	N2 + DMSO	13	Dead
	N2 + DMSO	13	Dead
	N2 + DMSO	13	Dead
	N2 + DMSO	14	Dead
	N2 + DMSO	14	Dead
	N2 + DMSO	14	Dead
	N2 + DMSO	14	Dead
	N2 + DMSO	14	Dead
	N2 + DMSO	14	Dead
	N2 + DMSO	14	Dead
	N2 + DMSO	14	Dead
	N2 + DMSO	14	Dead
	N2 + DMSO	14	Dead
	N2 + DMSO	14	Dead
	N2 + DMSO	14	Dead
	N2 + DMSO	15	Dead
	N2 + DMSO	15	Dead
	N2 + DMSO	15	Dead
	N2 + DMSO	15	Dead
	N2 + DMSO	15	Dead
	N2 + DMSO	15	Dead
	N2 + DMSO	15	Dead
	N2 + DMSO	17	Dead
	N2 + DMSO	17	Dead
	N2 + DMSO	17	Dead
	N2 + DMSO	17	Dead
	N2 + DMSO	17	Dead
	N2 + DMSO	17	Dead
	N2 + DMSO	17	Dead
	N2 + DMSO	17	Dead
	N2 + DMSO	17	Dead
	N2 + DMSO	17	Dead
	N2 + DMSO	18	Dead
	N2 + DMSO	18	Dead
	N2 + DMSO	18	Dead
	N2 + DMSO	18	Dead
	N2 + DMSO	18	Dead
	N2 + DMSO	18	Dead
	N2 + DMSO	19	Dead
	N2 + DMSO	19	Dead
	N2 + DMSO	19	Dead
	N2 + DMSO	19	Dead
	N2 + DMSO	20	Dead
	N2 + DMSO	20	Dead
	N2 + DMSO	20	Dead
	N2 + DMSO	21	Dead
	N2 + DMSO	22	Dead
	N2 + DMSO	24	Dead
	N2 + DMSO	24	Dead
	N2 + DMSO	24	Dead
	N2 + DMSO	25	Dead
	N2 + DMSO	27	Dead
	N2 + TUDCA	4	Censored
	N2 + TUDCA	4	Censored
	N2 + TUDCA	4	Censored
	N2 + TUDCA	5	Censored
	N2 + TUDCA	5	Censored
	N2 + TUDCA	5	Censored
	N2 + TUDCA	6	Censored
	N2 + TUDCA	6	Censored
	N2 + TUDCA	6	Censored
	N2 + TUDCA	6	Censored
	N2 + TUDCA	6	Censored
	N2 + TUDCA	6	Censored
	N2 + TUDCA	6	Censored
	N2 + TUDCA	6	Censored
	N2 + TUDCA	7	Censored
	N2 + TUDCA	7	Censored
	N2 + TUDCA	7	Censored
	N2 + TUDCA	8	Censored
	N2 + TUDCA	10	Dead
	N2 + TUDCA	10	Dead
	N2 + TUDCA	10	Censored
	N2 + TUDCA	10	Censored
	N2 + TUDCA	10	Censored
	N2 + TUDCA	11	Dead
	N2 + TUDCA	11	Dead
	N2 + TUDCA	11	Dead
	N2 + TUDCA	11	Dead
	N2 + TUDCA	11	Dead
	N2 + TUDCA	11	Dead
	N2 + TUDCA	12	Dead
	N2 + TUDCA	12	Dead
	N2 + TUDCA	12	Dead
	N2 + TUDCA	12	Dead
	N2 + TUDCA	12	Dead
	N2 + TUDCA	12	Dead
	N2 + TUDCA	12	Dead
	N2 + TUDCA	13	Dead
	N2 + TUDCA	13	Dead
	N2 + TUDCA	13	Dead
	N2 + TUDCA	13	Dead
	N2 + TUDCA	13	Dead
	N2 + TUDCA	13	Dead
	N2 + TUDCA	14	Dead
	N2 + TUDCA	14	Dead
	N2 + TUDCA	14	Dead
	N2 + TUDCA	14	Dead
	N2 + TUDCA	14	Dead
	N2 + TUDCA	14	Dead
	N2 + TUDCA	14	Dead
	N2 + TUDCA	14	Dead
	N2 + TUDCA	14	Dead
	N2 + TUDCA	14	Dead
	N2 + TUDCA	14	Dead
	N2 + TUDCA	14	Dead
	N2 + TUDCA	14	Dead
	N2 + TUDCA	14	Dead
	N2 + TUDCA	14	Dead
	N2 + TUDCA	14	Dead
	N2 + TUDCA	14	Dead
	N2 + TUDCA	14	Dead
	N2 + TUDCA	14	Dead
	N2 + TUDCA	14	Dead
	N2 + TUDCA	14	Dead
	N2 + TUDCA	14	Dead
	N2 + TUDCA	15	Dead
	N2 + TUDCA	15	Dead
	N2 + TUDCA	15	Dead
	N2 + TUDCA	15	Dead
	N2 + TUDCA	15	Dead
	N2 + TUDCA	15	Dead
	N2 + TUDCA	15	Dead
	N2 + TUDCA	17	Dead
	N2 + TUDCA	17	Dead
	N2 + TUDCA	17	Dead
	N2 + TUDCA	17	Dead
	N2 + TUDCA	17	Dead
	N2 + TUDCA	17	Dead
	N2 + TUDCA	17	Dead
	N2 + TUDCA	17	Dead
	N2 + TUDCA	17	Dead
	N2 + TUDCA	17	Dead
	N2 + TUDCA	18	Dead
	N2 + TUDCA	18	Dead
	N2 + TUDCA	19	Dead
	N2 + TUDCA	19	Dead
	N2 + TUDCA	19	Dead
	N2 + TUDCA	19	Dead
	N2 + TUDCA	19	Dead
	N2 + TUDCA	20	Dead
	N2 + TUDCA	20	Dead
	N2 + TUDCA	20	Dead
	N2 + TUDCA	20	Dead
	N2 + TUDCA	21	Dead
	N2 + TUDCA	21	Dead
	N2 + TUDCA	21	Dead
	N2 + TUDCA	21	Dead
	N2 + TUDCA	23	Dead
	N2 + TUDCA	23	Dead
	N2 + TUDCA	24	Dead
	N2 + TUDCA	28	Dead
	N2 + TUDCA	6	Censored
	N2 + TUDCA	6	Censored
	N2 + TUDCA	8	Censored
	N2 + TUDCA	8	Censored
	N2 + TUDCA	10	Dead
	N2 + TUDCA	10	Dead
	N2 + TUDCA	10	Dead
	N2 + TUDCA	10	Dead
	N2 + TUDCA	10	Dead
	N2 + TUDCA	10	Censored
	N2 + TUDCA	10	Censored
	N2 + TUDCA	10	Censored
	N2 + TUDCA	10	Censored
	N2 + TUDCA	10	Censored
	N2 + TUDCA	10	Censored
	N2 + TUDCA	10	Censored
	N2 + TUDCA	10	Censored
	N2 + TUDCA	10	Censored
	N2 + TUDCA	10	Censored
	N2 + TUDCA	10	Censored
	N2 + TUDCA	10	Censored
	N2 + TUDCA	10	Censored
	N2 + TUDCA	11	Dead
	N2 + TUDCA	11	Dead
	N2 + TUDCA	11	Dead
	N2 + TUDCA	11	Dead
	N2 + TUDCA	11	Dead
	N2 + TUDCA	12	Dead
	N2 + TUDCA	12	Dead
	N2 + TUDCA	12	Dead
	N2 + TUDCA	12	Dead
	N2 + TUDCA	12	Dead
	N2 + TUDCA	12	Dead
	N2 + TUDCA	12	Dead
	N2 + TUDCA	12	Dead
	N2 + TUDCA	13	Dead
	N2 + TUDCA	13	Dead
	N2 + TUDCA	13	Dead
	N2 + TUDCA	13	Dead
	N2 + TUDCA	13	Dead
	N2 + TUDCA	13	Dead
	N2 + TUDCA	13	Dead
	N2 + TUDCA	14	Dead
	N2 + TUDCA	14	Dead
	N2 + TUDCA	14	Dead
	N2 + TUDCA	14	Dead
	N2 + TUDCA	14	Dead
	N2 + TUDCA	14	Dead
	N2 + TUDCA	14	Dead
	N2 + TUDCA	14	Dead
	N2 + TUDCA	14	Dead
	N2 + TUDCA	15	Dead
	N2 + TUDCA	15	Dead
	N2 + TUDCA	15	Dead
	N2 + TUDCA	15	Dead
	N2 + TUDCA	15	Dead
	N2 + TUDCA	15	Dead
	N2 + TUDCA	15	Dead
	N2 + TUDCA	15	Dead
	N2 + TUDCA	15	Dead
	N2 + TUDCA	15	Dead
	N2 + TUDCA	17	Dead
	N2 + TUDCA	17	Dead
	N2 + TUDCA	17	Dead
	N2 + TUDCA	17	Dead
	N2 + TUDCA	17	Dead
	N2 + TUDCA	17	Dead
	N2 + TUDCA	17	Dead
	N2 + TUDCA	17	Dead
	N2 + TUDCA	17	Dead
	N2 + TUDCA	17	Dead
	N2 + TUDCA	17	Dead
	N2 + TUDCA	18	Dead
	N2 + TUDCA	18	Dead
	N2 + TUDCA	18	Dead
	N2 + TUDCA	18	Dead
	N2 + TUDCA	18	Dead
	N2 + TUDCA	18	Dead
	N2 + TUDCA	18	Dead
	N2 + TUDCA	18	Dead
	N2 + TUDCA	18	Dead
	N2 + TUDCA	18	Dead
	N2 + TUDCA	18	Dead
	N2 + TUDCA	19	Dead
	N2 + TUDCA	19	Dead
	N2 + TUDCA	19	Dead
	N2 + TUDCA	19	Dead
	N2 + TUDCA	19	Dead
	N2 + TUDCA	19	Dead
	N2 + TUDCA	19	Censored
	N2 + TUDCA	20	Dead
	N2 + TUDCA	20	Dead
	N2 + TUDCA	20	Dead
	N2 + TUDCA	21	Dead
	N2 + TUDCA	22	Dead
	N2 + TUDCA	24	Dead
	N2 + TUDCA	24	Dead
	N2 + TUDCA	25	Dead
	N2 + TUDCA	26	Dead
	N2 + TUDCA	27	Dead
	Q130 + DMSO	4	Censored
	Q130 + DMSO	5	Censored
	Q130 + DMSO	5	Censored
	Q130 + DMSO	6	Censored
	Q130 + DMSO	6	Censored
	Q130 + DMSO	6	Censored
	Q130 + DMSO	7	Censored
	Q130 + DMSO	10	Dead
	Q130 + DMSO	10	Dead
	Q130 + DMSO	10	Dead
	Q130 + DMSO	11	Dead
	Q130 + DMSO	11	Dead
	Q130 + DMSO	11	Dead
	Q130 + DMSO	11	Dead
	Q130 + DMSO	11	Dead
	Q130 + DMSO	11	Dead
	Q130 + DMSO	11	Dead
	Q130 + DMSO	11	Dead
	Q130 + DMSO	11	Dead
	Q130 + DMSO	11	Dead
	Q130 + DMSO	11	Censored
	Q130 + DMSO	12	Dead
	Q130 + DMSO	12	Dead
	Q130 + DMSO	12	Dead
	Q130 + DMSO	12	Dead
	Q130 + DMSO	12	Dead
	Q130 + DMSO	13	Dead
	Q130 + DMSO	13	Dead
	Q130 + DMSO	13	Dead
	Q130 + DMSO	13	Dead
	Q130 + DMSO	13	Dead
	Q130 + DMSO	13	Dead
	Q130 + DMSO	13	Dead
	Q130 + DMSO	13	Dead
	Q130 + DMSO	13	Dead
	Q130 + DMSO	13	Dead
	Q130 + DMSO	13	Dead
	Q130 + DMSO	13	Dead
	Q130 + DMSO	13	Dead
	Q130 + DMSO	13	Dead
	Q130 + DMSO	13	Dead
	Q130 + DMSO	13	Dead
	Q130 + DMSO	13	Dead
	Q130 + DMSO	13	Dead
	Q130 + DMSO	14	Dead
	Q130 + DMSO	15	Dead
	Q130 + DMSO	15	Dead
	Q130 + DMSO	15	Dead
	Q130 + DMSO	15	Dead
	Q130 + DMSO	15	Dead
	Q130 + DMSO	15	Dead
	Q130 + DMSO	15	Dead
	Q130 + DMSO	15	Dead
	Q130 + DMSO	15	Dead
	Q130 + DMSO	15	Dead
	Q130 + DMSO	15	Dead
	Q130 + DMSO	15	Dead
	Q130 + DMSO	15	Dead
	Q130 + DMSO	17	Dead
	Q130 + DMSO	17	Dead
	Q130 + DMSO	17	Dead
	Q130 + DMSO	17	Dead
	Q130 + DMSO	17	Dead
	Q130 + DMSO	17	Dead
	Q130 + DMSO	17	Dead
	Q130 + DMSO	17	Dead
	Q130 + DMSO	17	Dead
	Q130 + DMSO	17	Dead
	Q130 + DMSO	17	Dead
	Q130 + DMSO	17	Dead
	Q130 + DMSO	17	Dead
	Q130 + DMSO	17	Dead
	Q130 + DMSO	17	Dead
	Q130 + DMSO	17	Dead
	Q130 + DMSO	17	Dead
	Q130 + DMSO	17	Dead
	Q130 + DMSO	17	Dead
	Q130 + DMSO	18	Dead
	Q130 + DMSO	18	Dead
	Q130 + DMSO	18	Dead
	Q130 + DMSO	19	Dead
	Q130 + DMSO	19	Dead
	Q130 + DMSO	19	Dead
	Q130 + DMSO	19	Dead
	Q130 + DMSO	19	Dead
	Q130 + DMSO	19	Dead
	Q130 + DMSO	19	Dead
	Q130 + DMSO	19	Dead
	Q130 + DMSO	20	Dead
	Q130 + DMSO	20	Dead
	Q130 + DMSO	20	Dead
	Q130 + DMSO	20	Dead
	Q130 + DMSO	20	Dead
	Q130 + DMSO	21	Dead
	Q130 + DMSO	21	Dead
	Q130 + DMSO	21	Dead
	Q130 + DMSO	21	Dead
	Q130 + DMSO	23	Dead
	Q130 + DMSO	24	Dead
	Q130 + DMSO	24	Dead
	Q130 + DMSO	4	Censored
	Q130 + DMSO	4	Censored
	Q130 + DMSO	4	Censored
	Q130 + DMSO	5	Censored
	Q130 + DMSO	5	Censored
	Q130 + DMSO	5	Censored
	Q130 + DMSO	5	Censored
	Q130 + DMSO	5	Censored
	Q130 + DMSO	6	Dead
	Q130 + DMSO	6	Dead
	Q130 + DMSO	6	Censored
	Q130 + DMSO	6	Censored
	Q130 + DMSO	6	Censored
	Q130 + DMSO	6	Censored
	Q130 + DMSO	6	Censored
	Q130 + DMSO	7	Censored
	Q130 + DMSO	7	Censored
	Q130 + DMSO	8	Dead
	Q130 + DMSO	8	Censored
	Q130 + DMSO	8	Censored
	Q130 + DMSO	10	Censored
	Q130 + DMSO	10	Censored
	Q130 + DMSO	10	Dead
	Q130 + DMSO	10	Dead
	Q130 + DMSO	10	Dead
	Q130 + DMSO	10	Dead
	Q130 + DMSO	11	Censored
	Q130 + DMSO	11	Dead
	Q130 + DMSO	11	Dead
	Q130 + DMSO	11	Dead
	Q130 + DMSO	11	Dead
	Q130 + DMSO	11	Dead
	Q130 + DMSO	11	Dead
	Q130 + DMSO	11	Dead
	Q130 + DMSO	11	Dead
	Q130 + DMSO	11	Dead
	Q130 + DMSO	12	Dead
	Q130 + DMSO	12	Dead
	Q130 + DMSO	12	Dead
	Q130 + DMSO	12	Dead
	Q130 + DMSO	12	Dead
	Q130 + DMSO	12	Dead
	Q130 + DMSO	12	Dead
	Q130 + DMSO	12	Dead
	Q130 + DMSO	12	Dead
	Q130 + DMSO	12	Dead
	Q130 + DMSO	12	Dead
	Q130 + DMSO	12	Dead
	Q130 + DMSO	13	Dead
	Q130 + DMSO	13	Dead
	Q130 + DMSO	13	Dead
	Q130 + DMSO	13	Dead
	Q130 + DMSO	13	Dead
	Q130 + DMSO	13	Dead
	Q130 + DMSO	13	Dead
	Q130 + DMSO	13	Dead
	Q130 + DMSO	13	Dead
	Q130 + DMSO	13	Dead
	Q130 + DMSO	13	Dead
	Q130 + DMSO	13	Dead
	Q130 + DMSO	14	Dead
	Q130 + DMSO	14	Dead
	Q130 + DMSO	14	Dead
	Q130 + DMSO	14	Dead
	Q130 + DMSO	15	Dead
	Q130 + DMSO	17	Dead
	Q130 + DMSO	17	Dead
	Q130 + DMSO	17	Dead
	Q130 + DMSO	17	Dead
	Q130 + DMSO	17	Dead
	Q130 + DMSO	17	Dead
	Q130 + DMSO	17	Dead
	Q130 + DMSO	17	Dead
	Q130 + DMSO	17	Dead
	Q130 + DMSO	18	Dead
	Q130 + DMSO	18	Dead
	Q130 + DMSO	18	Dead
	Q130 + DMSO	18	Dead
	Q130 + DMSO	18	Dead
	Q130 + DMSO	19	Dead
	Q130 + DMSO	19	Dead
	Q130 + DMSO	20	Dead
	Q130 + DMSO	20	Dead
	Q130 + DMSO	20	Dead
	Q130 + DMSO	20	Dead
	Q130 + DMSO	20	Dead
	Q130 + DMSO	21	Dead
	Q130 + DMSO	21	Censored
	Q130 + DMSO	21	Censored
	Q130 + DMSO	24	Dead
	Q130 + DMSO	24	Dead
	Q130 + DMSO	24	Dead
	Q130 + DMSO	24	Dead
	Q130 + DMSO	24	Censored
	Q130 + DMSO	26	Dead
	Q130 + DMSO	26	Dead
	Q130 + DMSO	26	Dead
	Q130 + DMSO	27	Dead
	Q130 + DMSO	27	Dead
	Q130 + DMSO	28	Dead
	Q130 + TUDCA	4	Censored
	Q130 + TUDCA	5	Censored
	Q130 + TUDCA	5	Censored
	Q130 + TUDCA	6	Censored
	Q130 + TUDCA	6	Censored
	Q130 + TUDCA	7	Censored
	Q130 + TUDCA	7	Censored
	Q130 + TUDCA	10	Dead
	Q130 + TUDCA	10	Dead
	Q130 + TUDCA	10	Dead
	Q130 + TUDCA	10	Censored
	Q130 + TUDCA	11	Censored
	Q130 + TUDCA	11	Dead
	Q130 + TUDCA	11	Dead
	Q130 + TUDCA	11	Dead
	Q130 + TUDCA	12	Censored
	Q130 + TUDCA	12	Dead
	Q130 + TUDCA	12	Dead
	Q130 + TUDCA	12	Dead
	Q130 + TUDCA	13	Dead
	Q130 + TUDCA	13	Dead
	Q130 + TUDCA	13	Censored
	Q130 + TUDCA	13	Censored
	Q130 + TUDCA	14	Dead
	Q130 + TUDCA	14	Dead
	Q130 + TUDCA	14	Dead
	Q130 + TUDCA	14	Dead
	Q130 + TUDCA	14	Dead
	Q130 + TUDCA	14	Dead
	Q130 + TUDCA	14	Dead
	Q130 + TUDCA	15	Dead
	Q130 + TUDCA	15	Dead
	Q130 + TUDCA	15	Dead
	Q130 + TUDCA	15	Dead
	Q130 + TUDCA	15	Dead
	Q130 + TUDCA	15	Dead
	Q130 + TUDCA	15	Dead
	Q130 + TUDCA	15	Dead
	Q130 + TUDCA	15	Dead
	Q130 + TUDCA	15	Dead
	Q130 + TUDCA	15	Dead
	Q130 + TUDCA	15	Dead
	Q130 + TUDCA	15	Dead
	Q130 + TUDCA	15	Dead
	Q130 + TUDCA	15	Dead
	Q130 + TUDCA	17	Dead
	Q130 + TUDCA	17	Dead
	Q130 + TUDCA	17	Dead
	Q130 + TUDCA	17	Dead
	Q130 + TUDCA	17	Dead
	Q130 + TUDCA	17	Dead
	Q130 + TUDCA	17	Dead
	Q130 + TUDCA	17	Dead
	Q130 + TUDCA	17	Dead
	Q130 + TUDCA	17	Dead
	Q130 + TUDCA	18	Dead
	Q130 + TUDCA	18	Dead
	Q130 + TUDCA	18	Dead
	Q130 + TUDCA	18	Dead
	Q130 + TUDCA	18	Dead
	Q130 + TUDCA	18	Dead
	Q130 + TUDCA	19	Dead
	Q130 + TUDCA	19	Dead
	Q130 + TUDCA	19	Dead
	Q130 + TUDCA	19	Dead
	Q130 + TUDCA	19	Dead
	Q130 + TUDCA	19	Dead
	Q130 + TUDCA	19	Dead
	Q130 + TUDCA	19	Dead
	Q130 + TUDCA	19	Dead
	Q130 + TUDCA	20	Dead
	Q130 + TUDCA	20	Dead
	Q130 + TUDCA	20	Dead
	Q130 + TUDCA	20	Dead
	Q130 + TUDCA	20	Dead
	Q130 + TUDCA	20	Dead
	Q130 + TUDCA	20	Dead
	Q130 + TUDCA	20	Dead
	Q130 + TUDCA	21	Dead
	Q130 + TUDCA	21	Dead
	Q130 + TUDCA	21	Dead
	Q130 + TUDCA	21	Dead
	Q130 + TUDCA	21	Dead
	Q130 + TUDCA	21	Dead
	Q130 + TUDCA	21	Dead
	Q130 + TUDCA	21	Dead
	Q130 + TUDCA	21	Dead
	Q130 + TUDCA	21	Dead
	Q130 + TUDCA	21	Dead
	Q130 + TUDCA	23	Dead
	Q130 + TUDCA	23	Dead
	Q130 + TUDCA	23	Dead
	Q130 + TUDCA	23	Dead
	Q130 + TUDCA	23	Dead
	Q130 + TUDCA	25	Dead
	Q130 + TUDCA	26	Dead
	Q130 + TUDCA	27	Dead
	Q130 + TUDCA	28	Dead
	Q130 + TUDCA	29	Dead
	Q130 + TUDCA	31	Dead
	Q130 + TUDCA	4	Censored
	Q130 + TUDCA	4	Censored
	Q130 + TUDCA	5	Censored
	Q130 + TUDCA	5	Censored
	Q130 + TUDCA	5	Censored
	Q130 + TUDCA	5	Censored
	Q130 + TUDCA	5	Censored
	Q130 + TUDCA	5	Censored
	Q130 + TUDCA	5	Censored
	Q130 + TUDCA	6	Censored
	Q130 + TUDCA	6	Censored
	Q130 + TUDCA	6	Censored
	Q130 + TUDCA	7	Dead
	Q130 + TUDCA	7	Censored
	Q130 + TUDCA	7	Censored
	Q130 + TUDCA	7	Censored
	Q130 + TUDCA	7	Censored
	Q130 + TUDCA	7	Censored
	Q130 + TUDCA	8	Dead
	Q130 + TUDCA	8	Censored
	Q130 + TUDCA	8	Censored
	Q130 + TUDCA	8	Censored
	Q130 + TUDCA	10	Dead
	Q130 + TUDCA	10	Dead
	Q130 + TUDCA	10	Dead
	Q130 + TUDCA	10	Dead
	Q130 + TUDCA	10	Dead
	Q130 + TUDCA	10	Dead
	Q130 + TUDCA	11	Dead
	Q130 + TUDCA	11	Dead
	Q130 + TUDCA	11	Dead
	Q130 + TUDCA	11	Dead
	Q130 + TUDCA	11	Dead
	Q130 + TUDCA	11	Censored
	Q130 + TUDCA	12	Dead
	Q130 + TUDCA	12	Dead
	Q130 + TUDCA	12	Dead
	Q130 + TUDCA	12	Dead
	Q130 + TUDCA	12	Dead
	Q130 + TUDCA	13	Dead
	Q130 + TUDCA	13	Dead
	Q130 + TUDCA	13	Dead
	Q130 + TUDCA	13	Dead
	Q130 + TUDCA	13	Censored
	Q130 + TUDCA	14	Dead
	Q130 + TUDCA	14	Dead
	Q130 + TUDCA	14	Dead
	Q130 + TUDCA	14	Dead
	Q130 + TUDCA	15	Dead
	Q130 + TUDCA	15	Dead
	Q130 + TUDCA	15	Dead
	Q130 + TUDCA	15	Dead
	Q130 + TUDCA	15	Dead
	Q130 + TUDCA	15	Censored
	Q130 + TUDCA	15	Censored
	Q130 + TUDCA	15	Censored
	Q130 + TUDCA	15	Censored
	Q130 + TUDCA	15	Censored
	Q130 + TUDCA	15	Censored
	Q130 + TUDCA	15	Censored
	Q130 + TUDCA	15	Censored
	Q130 + TUDCA	15	Censored
	Q130 + TUDCA	15	Censored
	Q130 + TUDCA	15	Censored
	Q130 + TUDCA	15	Censored
	Q130 + TUDCA	15	Censored
	Q130 + TUDCA	15	Censored
	Q130 + TUDCA	17	Dead
	Q130 + TUDCA	17	Dead
	Q130 + TUDCA	17	Dead
	Q130 + TUDCA	17	Dead
	Q130 + TUDCA	17	Dead
	Q130 + TUDCA	17	Dead
	Q130 + TUDCA	17	Dead
	Q130 + TUDCA	18	Dead
	Q130 + TUDCA	18	Dead
	Q130 + TUDCA	18	Dead
	Q130 + TUDCA	18	Dead
	Q130 + TUDCA	18	Dead
	Q130 + TUDCA	19	Dead
	Q130 + TUDCA	20	Dead
	Q130 + TUDCA	20	Dead
	Q130 + TUDCA	21	Dead
	Q130 + TUDCA	21	Dead
	Q130 + TUDCA	22	Dead
	Q130 + TUDCA	24	Dead
	Q130 + TUDCA	24	Dead
	Q130 + TUDCA	24	Dead
	Q130 + TUDCA	26	Dead
	Q130 + TUDCA	26	Dead
	Q130 + TUDCA	26	Dead
	Q130 + TUDCA	27	Dead
	Q130 + TUDCA	28	Dead
	Q130 + TUDCA	28	Dead
	Q130 + TUDCA	29	Dead
	Q130 + TUDCA	29	Dead
	Q130 + TUDCA	32	Dead
	Q130 + TUDCA	37	Dead
	Q130 + TUDCA	37	Dead
	Q130 + TUDCA	40	Censored
	daf-2	4	Censored
	daf-2	6	Censored
	daf-2	6	Censored
	daf-2	6	Censored
	daf-2	6	Censored
	daf-2	7	Censored
	daf-2	7	Censored
	daf-2	10	Censored
	daf-2	11	Censored
	daf-2	12	Censored
	daf-2	12	Censored
	daf-2	12	Censored
	daf-2	12	Censored
	daf-2	12	Censored
	daf-2	13	Censored
	daf-2	13	Censored
	daf-2	14	Dead
	daf-2	15	Censored
	daf-2	17	Dead
	daf-2	17	Dead
	daf-2	17	Dead
	daf-2	17	Dead
	daf-2	17	Dead
	daf-2	17	Dead
	daf-2	18	Dead
	daf-2	19	Dead
	daf-2	19	Dead
	daf-2	20	Dead
	daf-2	20	Dead
	daf-2	20	Censored
	daf-2	21	Dead
	daf-2	21	Dead
	daf-2	23	Dead
	daf-2	23	Dead
	daf-2	23	Dead
	daf-2	23	Dead
	daf-2	23	Dead
	daf-2	23	Dead
	daf-2	23	Dead
	daf-2	23	Dead
	daf-2	23	Dead
	daf-2	24	Dead
	daf-2	24	Dead
	daf-2	24	Dead
	daf-2	25	Dead
	daf-2	25	Dead
	daf-2	25	Dead
	daf-2	25	Dead
	daf-2	26	Dead
	daf-2	26	Dead
	daf-2	27	Dead
	daf-2	27	Dead
	daf-2	28	Dead
	daf-2	28	Dead
	daf-2	29	Dead
	daf-2	29	Dead
	daf-2	29	Dead
	daf-2	29	Dead
	daf-2	29	Dead
	daf-2	31	Dead
	daf-2	31	Dead
	daf-2	31	Dead
	daf-2	31	Dead
	daf-2	31	Dead
	daf-2	31	Dead
	daf-2	31	Dead
	daf-2	31	Dead
	daf-2	31	Censored
	daf-2	31	Censored
	daf-2	31	Censored
	daf-2	31	Censored
	daf-2	31	Censored
	daf-2	31	Censored
	daf-2	31	Censored
	daf-2	31	Censored
	daf-2	31	Censored
	daf-2	31	Censored
	daf-2	31	Censored
	daf-2	31	Censored
	daf-2	31	Censored
	daf-2	31	Censored
	daf-2	31	Censored
	daf-2	31	Censored
	daf-2	31	Censored
	daf-2	31	Censored
	daf-2	31	Censored
	daf-2	31	Censored
	daf-2	31	Censored
	daf-2	31	Censored
	daf-2	31	Censored
	daf-2	31	Censored
	daf-2	31	Censored
	daf-2	31	Censored
	daf-2	31	Censored
	daf-2	31	Censored
	daf-2	31	Censored
	daf-2	31	Censored
	daf-2	31	Censored
	daf-2	31	Censored
	daf-2	31	Censored
	daf-2	4	Censored
	daf-2	4	Censored
	daf-2	4	Censored
	daf-2	4	Censored
	daf-2	4	Censored
	daf-2	4	Censored
	daf-2	4	Censored
	daf-2	4	Censored
	daf-2	4	Censored
	daf-2	4	Censored
	daf-2	4	Censored
	daf-2	4	Censored
	daf-2	4	Censored
	daf-2	4	Censored
	daf-2	4	Censored
	daf-2	4	Censored
	daf-2	4	Censored
	daf-2	4	Censored
	daf-2	4	Censored
	daf-2	4	Censored
	daf-2	4	Censored
	daf-2	4	Censored
	daf-2	4	Censored
	daf-2	4	Censored
	daf-2	4	Censored
	daf-2	4	Censored
	daf-2	4	Censored
	daf-2	4	Censored
	daf-2	4	Censored
	daf-2	4	Censored
	daf-2	4	Censored
	daf-2	4	Censored
	daf-2	4	Censored
	daf-2	4	Censored
	daf-2	4	Censored
	daf-2	4	Censored
	daf-2	4	Censored
	daf-2	4	Censored
	daf-2	4	Censored
	daf-2	4	Censored
	daf-2	4	Censored
	daf-2	6	Censored
	daf-2	6	Censored
	daf-2	6	Censored
	daf-2	6	Censored
	daf-2	6	Censored
	daf-2	6	Censored
	daf-2	7	Censored
	daf-2	7	Censored
	daf-2	7	Censored
	daf-2	8	Censored
	daf-2	10	Dead
	daf-2	10	Censored
	daf-2	10	Censored
	daf-2	10	Censored
	daf-2	12	Dead
	daf-2	12	Dead
	daf-2	12	Dead
	daf-2	12	Censored
	daf-2	13	Censored
	daf-2	15	Dead
	daf-2	15	Dead
	daf-2	17	Dead
	daf-2	17	Dead
	daf-2	17	Dead
	daf-2	19	Dead
	daf-2	20	Dead
	daf-2	20	Dead
	daf-2	22	Dead
	daf-2	24	Dead
	daf-2	24	Dead
	daf-2	25	Dead
	daf-2	26	Dead
	daf-2	26	Dead
	daf-2	26	Dead
	daf-2	27	Dead
	daf-2	27	Dead
	daf-2	27	Dead
	daf-2	27	Dead
	daf-2	28	Dead
	daf-2	29	Dead
	daf-2	29	Dead
	daf-2	32	Dead
	daf-2	33	Dead
	daf-2	34	Dead
	daf-2	35	Dead
	daf-2	36	Dead
	daf-2	37	Dead
	daf-2	37	Dead
	daf-2	38	Dead
	daf-2	39	Dead
	daf-2	39	Dead
	daf-2	40	Censored
	daf-2	40	Censored
	daf-2	40	Censored
	daf-2	40	Censored
	daf-2	40	Censored
	daf-2	40	Censored
	daf-2	40	Censored
	daf-2	40	Censored
	daf-16	4	Censored
	daf-16	5	Censored
	daf-16	6	Censored
	daf-16	6	Censored
	daf-16	7	Censored
	daf-16	8	Dead
	daf-16	8	Dead
	daf-16	8	Dead
	daf-16	8	Censored
	daf-16	10	Dead
	daf-16	10	Dead
	daf-16	10	Dead
	daf-16	10	Dead
	daf-16	10	Dead
	daf-16	10	Dead
	daf-16	10	Dead
	daf-16	10	Dead
	daf-16	10	Dead
	daf-16	10	Dead
	daf-16	10	Dead
	daf-16	11	Dead
	daf-16	11	Dead
	daf-16	11	Dead
	daf-16	11	Dead
	daf-16	11	Dead
	daf-16	11	Dead
	daf-16	11	Dead
	daf-16	11	Dead
	daf-16	11	Dead
	daf-16	11	Dead
	daf-16	11	Dead
	daf-16	11	Dead
	daf-16	11	Dead
	daf-16	11	Dead
	daf-16	11	Dead
	daf-16	11	Dead
	daf-16	11	Dead
	daf-16	11	Dead
	daf-16	11	Dead
	daf-16	11	Dead
	daf-16	11	Dead
	daf-16	12	Dead
	daf-16	12	Dead
	daf-16	12	Dead
	daf-16	12	Dead
	daf-16	12	Dead
	daf-16	12	Dead
	daf-16	12	Dead
	daf-16	12	Dead
	daf-16	12	Dead
	daf-16	12	Dead
	daf-16	12	Dead
	daf-16	12	Dead
	daf-16	12	Dead
	daf-16	12	Dead
	daf-16	12	Dead
	daf-16	12	Dead
	daf-16	12	Dead
	daf-16	12	Dead
	daf-16	12	Dead
	daf-16	13	Dead
	daf-16	13	Dead
	daf-16	13	Dead
	daf-16	13	Dead
	daf-16	13	Dead
	daf-16	13	Dead
	daf-16	13	Dead
	daf-16	13	Dead
	daf-16	13	Dead
	daf-16	13	Dead
	daf-16	14	Dead
	daf-16	14	Dead
	daf-16	14	Dead
	daf-16	14	Dead
	daf-16	14	Dead
	daf-16	15	Dead
	daf-16	15	Dead
	daf-16	15	Dead
	daf-16	15	Dead
	daf-16	15	Dead
	daf-16	15	Dead
	daf-16	15	Dead
	daf-16	15	Dead
	daf-16	15	Dead
	daf-16	15	Dead
	daf-16	15	Dead
	daf-16	15	Dead
	daf-16	15	Dead
	daf-16	15	Dead
	daf-16	17	Dead
	daf-16	17	Dead
	daf-16	17	Dead
	daf-16	17	Dead
	daf-16	17	Dead
	daf-16	17	Dead
	daf-16	17	Dead
	daf-16	17	Dead
	daf-16	17	Dead
	daf-16	17	Dead
	daf-16	19	Dead
	daf-16	4	Censored
	daf-16	4	Censored
	daf-16	4	Censored
	daf-16	6	Dead
	daf-16	6	Censored
	daf-16	6	Censored
	daf-16	6	Censored
	daf-16	6	Censored
	daf-16	6	Censored
	daf-16	7	Dead
	daf-16	7	Censored
	daf-16	7	Censored
	daf-16	7	Censored
	daf-16	7	Censored
	daf-16	7	Censored
	daf-16	8	Dead
	daf-16	8	Censored
	daf-16	8	Censored
	daf-16	8	Censored
	daf-16	8	Censored
	daf-16	8	Censored
	daf-16	10	Dead
	daf-16	10	Dead
	daf-16	10	Dead
	daf-16	10	Dead
	daf-16	11	Dead
	daf-16	11	Dead
	daf-16	11	Dead
	daf-16	11	Dead
	daf-16	11	Dead
	daf-16	11	Dead
	daf-16	11	Dead
	daf-16	11	Dead
	daf-16	11	Dead
	daf-16	11	Dead
	daf-16	11	Dead
	daf-16	11	Dead
	daf-16	11	Dead
	daf-16	11	Dead
	daf-16	11	Dead
	daf-16	11	Dead
	daf-16	11	Dead
	daf-16	11	Censored
	daf-16	12	Dead
	daf-16	12	Dead
	daf-16	12	Dead
	daf-16	12	Dead
	daf-16	12	Dead
	daf-16	12	Dead
	daf-16	12	Dead
	daf-16	12	Dead
	daf-16	12	Dead
	daf-16	12	Dead
	daf-16	12	Dead
	daf-16	12	Dead
	daf-16	12	Dead
	daf-16	13	Dead
	daf-16	13	Dead
	daf-16	13	Dead
	daf-16	13	Dead
	daf-16	13	Dead
	daf-16	13	Dead
	daf-16	14	Dead
	daf-16	14	Dead
	daf-16	14	Dead
	daf-16	14	Dead
	daf-16	14	Dead
	daf-16	14	Dead
	daf-16	14	Dead
	daf-16	14	Dead
	daf-16	14	Dead
	daf-16	14	Dead
	daf-16	14	Dead
	daf-16	14	Dead
	daf-16	14	Dead
	daf-16	14	Dead
	daf-16	14	Dead
	daf-16	14	Dead
	daf-16	14	Dead
	daf-16	15	Dead
	daf-16	15	Dead
	daf-16	15	Dead
	daf-16	15	Dead
	daf-16	15	Dead
	daf-16	15	Dead
	daf-16	15	Dead
	daf-16	17	Dead
	daf-16	17	Dead
	daf-16	17	Dead
	daf-16	18	Dead
	daf-16	18	Dead
	daf-16	18	Dead
	daf-16	18	Dead
	daf-16	19	Dead
	daf-16	20	Dead
	daf-16	20	Dead
	daf-16	20	Dead
	daf-16	22	Dead
	daf-16	24	Dead
	daf-16	24	Dead

## Sheet: Fig.1D
					Beam 12 mm square (latency)
	Tag	Genotype	Diet	Group	Sq4	Sq10	Sq14	Sq16	Sq18	Sq20	Sq22	Sq24	Sq26	Sq30
	C517. 4T	wt	ND	wt ND	3.19	3.71	1.99	1.93	2.56	2.33	3.75	2.8	3.04	3
	C517. 5F	wt	ND	wt ND	3.46	3.29	2.73	2.46	1.69	1.96	1.89	1.98	2.25	2.76		999 - missing values
	C519. 3F	wt	ND	wt ND	3.5	3.09	2.58	8.53	2.04	2.21	1.87	2.37	2.62	2.23		Sq - Square 12mm
	C520. 2F	wt	ND	wt ND	7.4	5.05	2.73	2.94	3.21	3.72	4.29	5.06	3.87	5.29		ND - normal diet
	C522. 1N	wt	ND	wt ND	7.87	11.02	4.08	4.19	5.3	5.34	5.68	4.16	3.98	4.08
	C522. 3T	wt	ND	wt ND	3.9	4.76	4.07	4.02	4.43	3.79	4.29	3.44	3.75	3.45
	C525.1FD	wt	ND	wt ND	999	2.89	999	4.27	999	999	999	999	999	999
	C526. 2T	wt	ND	wt ND	4.19	1.96	3.52	4.24	5.24	4.29	5.24	5.69	5.27	4.06
	C527.1N	wt	ND	wt ND	5	3.84	6.12	5.64	3.77	3.07	3.39	6.25	5.33	6.09
	C527.2FD	wt	ND	wt ND	6.17	2.9	3	3.76	3.05	3.09	999	5.37	4.18	3.42
	C527.3FE	wt	ND	wt ND	5.3	3.29	3.19	3.68	3.37	3	3.12	3.34	5.67	2.37
	C527.4TE	wt	ND	wt ND	6.36	4.68	3.38	2.88	2.6	3.35	3.34	4.46	4.26	2.85
	C532.1N	wt	ND	wt ND	5.07	5.38	2.78	2.86	2.75	5.1	3.53	3.8	4.1	2.87
	C532.2FD	wt	ND	wt ND	3.77	3.35	3.99	3.42	3.22	3.73	3.93	3.17	3.79	3.01
	C532.3TD	wt	ND	wt ND	4.27	4.25	2.74	2.57	3.27	3.44	3.74	3.84	3.66	4.37
	C517.1N	tg	ND	tg ND	8.53	5.2	3.12	3.53	4.13	8.83	6.93	999	16.76	999
	C517. 2F	tg	ND	tg ND	4.44	3.48	3.94	4.09	6.24	6.9	6.77	8.39	14.7	15.95
	C517. 3T	tg	ND	tg ND	6.74	4.76	4.44	5.09	5.32	5.28	10.77	9.91	9.12	15.07
	C517. 6F	tg	ND	tg ND	5.65	4.27	5.91	5.3	5.5	6.98	11.96	14.48	15.7	15.39
	C517. 7F	tg	ND	tg ND	3.85	2.89	2.97	2.86	2.37	3.86	3.54	4.59	6.99	8.89
	C518. 1N	tg	ND	tg ND	3.88	2.99	999	999	999	999	999	999	999	999
	C519. 1F	tg	ND	tg ND	3.62	3.55	11.76	1.86	13.39	12.8	14.14	999	999	999
	C519. 2T	tg	ND	tg ND	6.16	3.08	3.76	4.17	5.83	11.33	4.96	10.77	10.15	19.61
	C521. 1F	tg	ND	tg ND	3.96	3.23	6.04	6.09	12.51	9.72	13.62	12.41	12.52	17.42
	C521. 2T	tg	ND	tg ND	5.37	4.08	5.67	5.95	8.36	9.5	12.32	12.92	13.12	999
	C522. 2F	tg	ND	tg ND	6.69	6.62	8.75	12.62	9.02	10.97	10.06	14.89	12.98	12.32
	C522. 4F	tg	ND	tg ND	6.12	5.19	4.11	4.43	4.61	7.75	8.15	8.99	11.56	12.59
	C522. 5T	tg	ND	tg ND	5.02	4.01	5.09	8.66	10.47	7.3	9.67	9.09	14.71	17.84
	C522. 6T	tg	ND	tg ND	5.17	4.71	4.75	4.58	6.7	7.63	9.05	16.6	999	15.01
	C526. 1N	tg	ND	tg ND	7.92	5.24	5.04	6.37	6.02	5.38	6.26	6.97	13.92	13.84
	C526. 3T	tg	ND	tg ND	4.34	5.63	5.9	4.55	5.22	3.68	7.43	10.68	9.14	999
	C535.2FE	tg	TUDCA	tg ND	999	7.25	3.16	3.47	4.45	5.71	5.61	6	9.43	999
	C529.1N	wt	TUDCA	wt TUDCA	5.33	2.8	2.96	5.19	4.08	5.37	4.06	3.27	3.88	3.18
	C530.4FD	wt	TUDCA	wt TUDCA	4.52	4.54	2.55	3.72	2.76	3.82	4.14	2.79	3.65	4.28
	C530.5FE	wt	TUDCA	wt TUDCA	4.77	3.08	3.96	3.85	3.9	4.05	3.8	4.86	4.69	3
	C531.1FD	wt	TUDCA	wt TUDCA	5.09	3.4	6.08	5.23	4.97	5.23	4.76	4.46	4.49	4.46
	C531.2TD	wt	TUDCA	wt TUDCA	4.85	4.9	2.96	5.68	5	6	5.15	4.14	5.1	4.91
	C533.2TE	wt	TUDCA	wt TUDCA	5.68	5.27	4.25	3.78	3.15	3.45	3.96	4.01	4.23	4.33
	C533.3TD	wt	TUDCA	wt TUDCA	5.82	4.14	3.32	3.94	2.75	3.27	3.41	3.85	2.88	3.06
	C534.1N	wt	TUDCA	wt TUDCA	5.97	4.11	4.57	2.97	3.96	3.21	5.33	6.79	3.47	3.66
	C534.4FD	wt	TUDCA	wt TUDCA	4.72	4.36	6.14	2.69	3.31	2.93	4.37	3.45	999	2.79
	C534.5FE	wt	TUDCA	wt TUDCA	6.46	4.23	3.65	3.45	3.47	4.3	4.18	4.3	4.93	3.46
	C535.3TE	wt	TUDCA	wt TUDCA	7.14	3.14	2.37	2.7	2.83	3.32	3	3.53	3.4	3.39
	C536.5TD	wt	TUDCA	wt TUDCA	4.29	2.93	3.37	2.27	3.64	3.23	3.22	3.88	3.06	2.96
	C537.1N	wt	TUDCA	wt TUDCA	5.29	5.55	3.6	4.29	5.09	5.35	4.44	5.18	4.37	8.26
	C538.2TE	wt	TUDCA	wt TUDCA	3.96	4.02	3.07	3.79	5.65	3.97	5.27	4.78	4.17	11.3
	C523. 1F	tg	TUDCA	tg TUDCA	9.74	10.44	8.68	7.24	8.94	7.53	8.97	12.82	10.59	10.87
	C523. 2T	tg	TUDCA	tg TUDCA	9.62	6.8	6.99	6.31	6.08	7.77	13.76	8.26	13.14	999
	C523. 3T	tg	TUDCA	tg TUDCA	7.82	3.79	3.65	6	11.77	6.94	7.73	15.34	9.42	11.41
	C525.2	tg	TUDCA	tg TUDCA	999	4.92	999	999	999	999	999	999	999	999
	C524.1	tg	TUDCA	tg TUDCA	999	3.7	999	999	999	999	999	999	999	999
	C524. 2F	tg	TUDCA	tg TUDCA	3.62	2.98	5.28	3.42	2.73	3.38	7.91	4.96	5.65	6.1
	C524. 3T	tg	TUDCA	tg TUDCA	4.3	2.65	4.68	3.91	3.96	4.14	5.37	7.28	5.86	8.02
	C524. 4T	tg	TUDCA	tg TUDCA	4.82	2.86	2.97	3.33	3.81	4.19	7.1	6.49	7.84	9.78
	C524. 5T	tg	TUDCA	tg TUDCA	4.16	3.84	4.1	5.02	5.52	3.09	4.11	6.07	6.17	9.18
	C529.2TD	tg	TUDCA	tg TUDCA	3.9	5.99	5.8	7.25	6.88	12.42	8.78	8.31	8.21	7.52
	C529.3FE	tg	TUDCA	tg TUDCA	4.77	2.56	2.77	3.97	6.3	6.04	4.95	5.15	6.17	10.36
	C529.4TE	tg	TUDCA	tg TUDCA	2.98	3.48	4.18	5.08	5.16	6.13	7.15	7.2	7.26	999
	C529.5FD	tg	TUDCA	tg TUDCA	4.57	5.24	4.43	4.65	7.32	10.87	12.51	999	11.98	999
	C529.6TD	tg	TUDCA	tg TUDCA	4.34	3.41	4.89	7.21	7.86	7.04	10.63	10.45	12.68	999
	C5331td	tg	TUDCA	tg TUDCA	999	6.44	7.51	6.2	10.52	8.83	7.79	11.54	8.82	14.22
	C534.6FE	tg	TUDCA	tg TUDCA	999	12.05	999	11.2	13.94	7.93	9.46	999	999	14.12
	C535.1N	tg	TUDCA	tg TUDCA	999	7.12	6.33	5.93	4.11	5.45	3.95	6.21	7.3	10.82

## Sheet: Fig.1E
					Motor swimming (latency)
	Tag	Genotype	Diet	Group	10w	14w	16w	18w	20w	22w	24w	26w	30w	32w	34w
	C517. 4T	wt	ND	wt ND	2.78	2.04	2.02	2.37	1.93	1.7	1.89	1.79	1.78	1.71	2.06
	C517. 5F	wt	ND	wt ND	2.31	2.15	999	2.23	2.18	2.1	1.89	1.86	1.85	1.74	2.14		999 - missing values
	C519. 3F	wt	ND	wt ND	2.02	1.71	1.82	1.6	1.6	1.47	1.45	1.48	1.59	1.47	1.61		ND - normal diet
	C520. 2F	wt	ND	wt ND	2.98	2.14	2.04	2.02	2.06	2.16	2.11	1.86	1.93	1.99	2.27
	C522. 1N	wt	ND	wt ND	2.39	1.84	1.89	1.91	1.83	1.66	1.77	1.74	1.65	1.81	1.73
	C522. 3T	wt	ND	wt ND	2.75	2.29	1.92	1.87	1.64	1.65	1.76	1.75	1.69	1.77	1.8
	C525.1FD	wt	ND	wt ND	2.51	999	2.17	999	999	999	999	999	999	999	999
	C526. 2T	wt	ND	wt ND	2.9	2.28	2.33	2.37	2	1.85	1.87	2.05	1.84	1.97	2.06
	C527.1N	wt	ND	wt ND	2.32	1.73	1.63	1.76	1.79	1.77	1.63	1.58	1.65	2.07	1.81
	C527.2FD	wt	ND	wt ND	2.37	1.81	1.81	1.93	1.89	1.82	1.73	1.71	1.8	1.73	1.66
	C527.3FE	wt	ND	wt ND	2.29	1.87	2.17	1.97	1.92	1.68	1.82	1.73	1.82	1.98	1.71
	C527.4TE	wt	ND	wt ND	2.28	1.77	1.83	1.47	1.44	1.61	1.46	1.52	1.8	1.49	1.41
	C532.1N	wt	ND	wt ND	2.15	1.73	1.69	1.79	1.82	1.98	1.66	1.79	1.79	1.7	1.7
	C532.2FD	wt	ND	wt ND	2.22	1.94	1.96	2.24	1.88	2.37	2	1.77	1.84	1.73	1.79
	C532.3TD	wt	ND	wt ND	2.52	2.64	2.47	2.21	2	1.95	1.87	1.79	2.09	1.93	2.02
	C517.1N	tg	ND	tg ND	2.33	2.41	1.94	2.31	2.35	2.57	999	999	999	999	999
	C517. 2F	tg	ND	tg ND	2.64	2.15	2.17	1.96	2.33	2.06	1.87	2.2	2.2	2.28	2.37
	C517. 3T	tg	ND	tg ND	2.46	2.5	2.16	2.41	2.38	2.36	2.57	2.63	2.95	3.09	3.61
	C517. 6F	tg	ND	tg ND	2.83	2.49	999	2.44	2.6	2.41	2.44	2.46	2.86	2.97	3.25
	C517. 7F	tg	ND	tg ND	2.81	2.23	999	2.11	2.21	1.94	2.09	2.34	2.2	2.43	2.62
	C519. 1F	tg	ND	tg ND	3.23	3.05	999	2.35	2.31	2.27	2.46	2.41	2.86	3.07	2.92
	C519. 2T	tg	ND	tg ND	2.46	2.18	2.01	2.07	2.56	2.07	2.21	2.24	2.84	3	2.69
	C521. 1F	tg	ND	tg ND	3.05	2.09	2.12	1.99	1.76	1.71	1.84	1.89	2.51	2.31	2.64
	C521. 2T	tg	ND	tg ND	2.61	2.16	2.2	2.31	2.61	2.51	2.35	2.58	2.74	2.75	2.89
	C522. 2F	tg	ND	tg ND	3.06	2.49	2.24	2.8	2.39	2.31	2.43	2.52	2.78	2.55	2.84
	C522. 4F	tg	ND	tg ND	2.49	2.41	2.04	2.69	2.6	2.44	2.46	2.35	2.53	2.55	3.01
	C522. 5T	tg	ND	tg ND	2.19	2.11	2.11	2.02	2.12	2.57	2.51	2.89	3.03	2.82	3.37
	C522. 6T	tg	ND	tg ND	2.94	2.72	2.27	2.56	2.66	2.67	2.75	2.72	2.82	2.74	3.34
	C526. 1N	tg	ND	tg ND	2.32	2.16	2.63	2.78	2.82	2.31	2.39	2.65	3.28	2.96	2.83
	C526. 3T	tg	ND	tg ND	2.9	2.47	2.61	2.42	2.63	2.7	2.39	2.45	3.36	3.64	3.75
	C535.2FE	tg	TUDCA	tg ND	2.78	2.19	2.14	1.79	2.15	2.08	2.16	2	2.15	2	1.95
	C529.1N	wt	TUDCA	wt TUDCA	2.59	2.11	1.67	1.49	1.71	1.86	999	1.85	2.15	1.78	1.71
	C530.4FD	wt	TUDCA	wt TUDCA	2.79	2.3	2.18	1.96	1.83	2.06	1.85	1.81	1.92	1.96	1.84
	C530.5FE	wt	TUDCA	wt TUDCA	2.36	2.16	1.99	2.02	1.78	1.75	1.85	1.73	1.79	1.85	1.83
	C531.1FD	wt	TUDCA	wt TUDCA	2.56	2.15	1.59	1.66	1.7	1.8	1.78	1.56	1.71	1.46	1.63
	C531.2TD	wt	TUDCA	wt TUDCA	2.37	1.75	1.75	2.06	1.87	1.92	2.34	1.99	1.7	2.1	1.88
	C533.2TE	wt	TUDCA	wt TUDCA	2.03	1.77	1.76	1.64	1.61	1.58	1.73	1.53	1.5	1.58	1.57
	C533.3TD	wt	TUDCA	wt TUDCA	2.46	1.77	1.87	1.66	1.59	1.54	1.75	1.61	1.65	1.62	1.66
	C534.1N	wt	TUDCA	wt TUDCA	2.24	2	1.84	1.98	1.83	1.9	2.04	2.05	1.7	1.96	1.77
	C534.4FD	wt	TUDCA	wt TUDCA	2.51	2.16	2.3	1.69	1.9	1.78	1.91	1.92	1.56	1.7	1.71
	C534.5FE	wt	TUDCA	wt TUDCA	2.36	1.7	1.78	1.7	1.68	1.78	1.84	1.79	1.92	1.95	1.71
	C535.3TE	wt	TUDCA	wt TUDCA	2.23	2	1.79	1.89	1.79	1.72	1.78	1.76	1.62	1.83	1.67
	C536.5TD	wt	TUDCA	wt TUDCA	2.22	1.9	1.71	1.78	1.71	1.68	1.61	1.72	1.7	1.77	1.67
	C537.1N	wt	TUDCA	wt TUDCA	2.32	1.99	1.88	1.71	1.73	1.78	1.71	1.68	1.61	1.83	1.78
	C538.2TE	wt	TUDCA	wt TUDCA	2.74	2.33	2.03	1.73	2.51	1.99	2.6	2.66	2.7	2.71	2.73
	C523. 1F	tg	TUDCA	tg TUDCA	2.16	2.88	2.68	2.38	2.88	2.09	2.14	2.02	1.96	3.1	2.19
	C523. 2T	tg	TUDCA	tg TUDCA	2.78	2.58	2.76	2.29	2.27	1.97	1.88	2.48	2.26	3.33	2.87
	C523. 3T	tg	TUDCA	tg TUDCA	2.64	2.43	2.5	2.18	1.97	1.85	1.97	1.89	1.77	1.9	2.01
	C525.2	tg	TUDCA	tg TUDCA	2.19	999	999	999	999	999	999	999	999	999	999
	C524.1	tg	TUDCA	tg TUDCA	2.41	999	999	999	999	999	999	999	999	999	999
	C524. 2F	tg	TUDCA	tg TUDCA	1.89	1.88	1.96	1.87	1.82	1.66	2.14	1.78	1.81	1.98	1.95
	C524. 3T	tg	TUDCA	tg TUDCA	2.93	2.49	2.27	2.07	2.36	2	2.32	2.24	2.22	2.15	2.15
	C524. 4T	tg	TUDCA	tg TUDCA	2.31	2.45	2.26	2.33	2.23	2.09	1.98	1.98	1.88	2.25	2.36
	C524. 5T	tg	TUDCA	tg TUDCA	2.36	2.6	2.5	2.27	2.32	1.93	2.16	2.19	2.58	2.06	2.36
	C529.2TD	tg	TUDCA	tg TUDCA	2.7	2.51	2.74	2.43	2.26	2.3	999	2.41	2.97	2.38	2.47
	C529.3FE	tg	TUDCA	tg TUDCA	1.97	1.92	1.91	1.74	1.61	1.63	999	1.8	2.01	1.88	1.76
	C529.4TE	tg	TUDCA	tg TUDCA	2.76	2.61	2.47	2.58	2.34	2.08	999	2.25	2.99	2.29	2.72
	C529.5FD	tg	TUDCA	tg TUDCA	3.01	2.51	2.6	2.29	2.25	2.13	999	2.58	3.49	2.56	2.8
	C529.6TD	tg	TUDCA	tg TUDCA	2.88	2.44	2.39	2.31	2.21	2.15	999	2.35	2.74	2.1	2.41
	C5331td	tg	TUDCA	tg TUDCA	2.42	2.16	1.83	1.64	1.63	1.92	1.67	1.83	2.03	1.8	1.87
	C534.6FE	tg	TUDCA	tg TUDCA	2.08	2.5	1.89	1.75	1.92	2.02	2.01	1.82	2.27	2.5	2.57
	C535.1N	tg	TUDCA	tg TUDCA	2.26	1.92	2.17	2.06	1.92	1.9	2.19	1.99	2.21	1.87	2.05

## Sheet: Fig.1F
			Gait quality
	age (weeks)	genotype	Normal (% animals)	Abnormal (% animals)	Limited (% animals)
	18w	WT	100	0	0
		TG	26.66	73.33	0
		TG TUDCA	60	40	0
	20w	WT	100	0	0
		TG	0	100	0
		TG TUDCA	60	40	0
	22w	WT	100	0	0
		TG	6.66	93.33	0
		TG TUDCA	46.66	53.33	0
	24w	WT	100	0	0
		TG	20	80	0
		TG TUDCA	60	40	0
	26w	WT	85.71	14.28	0
		TG	6.66	93.33	0
		TG TUDCA	66.66	33.33	0
	30w	WT	100	0	0
		TG	0	50	50
		TG TUDCA	33.33	26.66	40
	32w	WT	100	0	0
		TG	0	64	36
		TG TUDCA	20	46.66	33.33
	34w	WT	100	0	0
		TG	0	36	64
		TG TUDCA	13.33	33.33	53.33

## Sheet: Fig.1G
			Strenght to grab
	age (weeks)	genotype	Light to moderate (% animals)	Active, effective (% animals)
	4w	WT	0	100
		TG	0	100
		TG TUDCA	0	100
	6w	WT	5.55	94.44
		TG	33.33	66.66
		TG TUDCA	18.75	81.25
	12w	WT	7.1	92.9
		TG	46.66	53.33
		TG TUDCA	0	100
	16w	WT	0	100
		TG	26.66	73.33
		TG TUDCA	20	80
	20w	WT	0	100
		TG	86.66	13.33
		TG TUDCA	20	80
	24w	WT	0	100
		TG	86.66	13.33
		TG TUDCA	46.66	53.33
	30w	WT	0	100
		TG	92.8	7.2
		TG TUDCA	60	40
	34w	WT	14.3	85.7
		TG	100	0
		TG TUDCA	73.33	26.66

## Sheet: Fig.1H
			Limb clasping
	age (weeks)	genotype	Absent (% animals)	Mild (% animals)	Severe (% animals)
	18w	WT	100	0	0
		TG	20	60	20
		TG TUDCA	93.33	6.66	0
	20w	WT	92.85	7.14	0
		TG	6.66	60	33.33
		TG TUDCA	53.33	40	6.66
	22w	WT	100	0	0
		TG	6.66	46.66	46.66
		TG TUDCA	60	40	0
	24w	WT	100	0	0
		TG	6.66	26.66	66.66
		TG TUDCA	86.66	6.66	6.66
	26w	WT	85.71	14.28	0
		TG	6.66	6.66	86.66
		TG TUDCA	66.66	20	13.33
	30w	WT	100	0	0
		TG	0	0	100
		TG TUDCA	60	26.66	13.33
	32w	WT	100	0	0
		TG	0	0	100
		TG TUDCA	40	13.33	46.66
	34w	WT	100	0	0
		TG	0	0	100
		TG TUDCA	40	6.66	53.33

## Sheet: Fig.2A
	Tag	genotype	Group	ChAT+ Cervical Spinal cord (mean)
	C519.1FE	tg	tg ND	34
	C519.2TD	tg	tg ND	34
	C521.1FE	tg	tg ND	33
	C521.2TE	tg	tg ND	34
	C522.3TD	wt	wt ND	58
	C525.1FD	wt	wt ND	58
	C526.2TD	wt	wt ND	58
	C527.1N	wt	wt ND	63
	C529.2TD	tg	tg TUDCA	41
	C524.4TE	tg	tg TUDCA	41
	C524.5TDTE	tg	tg TUDCA	41
	C529.3FE	tg	tg TUDCA	43

## Sheet: Fig.2B
	Tag	genotype	Group	ChAT+ Thoracic Spinal cord (mean)
	C519.1FE	tg	tg ND	9
	C519.2TD	tg	tg ND	9
	C521.1FE	tg	tg ND	9
	C521.2TE	tg	tg ND	9
	C522.3TD	wt	wt ND	19
	C525.1FD	wt	wt ND	19
	C526.2TD	wt	wt ND	19
	C527.1N	wt	wt ND	19
	C529.2TD	tg	tg TUDCA	13
	C524.4TE	tg	tg TUDCA	13
	C524.5TDTE	tg	tg TUDCA	13
	C529.3FE	tg	tg TUDCA	13

[truncated: 84 more sheets: Fig.2C, Fig.2D, Fig.3A, Fig.3B, Fig.3C, Fig.3D, Fig.3E, Fig.3F, Fig.3H, Fig.4F, Fig.4G, Fig.4H, Fig.4I, Fig.4J, Fig.4K, Fig.5B, Fig.5D, Fig.5E, Fig.6C, Fig.6D …]
